# Supplementary material for: The similarity of the effect of carbohydrase or prebiotic supplementation in broilers aged 21 days, fed mixed cereal diets and challenged with coccidiosis infection
Source: PLoS One. 2020 Feb 24;15(2):e0229281. doi: 10.1371/journal.pone.0229281 (PMC7039455; doi:10.1371/journal.pone.0229281)
Supplement: S1 Data File — (XLSX) [file pone.0229281.s001.xlsx]

## Sheet: S1 Table - Oocyte counts
Block	Diet	Environment	Additive type	Pen No	Oocysts/ g
3	1	1	1	2	42930
4	1	1	1	9	18765
6	1	1	1	22	3015
8	1	1	1	32	405
1	1	1	1	39	<22.5
2	1	1	1	45	10260
7	1	1	1	50	13365
5	1	1	1	60	16200
3	2	2	1	5	<22.5
4	2	2	1	13	<22.5
6	2	2	1	20	22.5
8	2	2	1	25	90
1	2	2	1	34	<22.5
2	2	2	1	41	<22.5
7	2	2	1	53	<22.5
5	2	2	1	62	<22.5
3	3	1	2	1	15300
4	3	1	2	10	22.5
6	3	1	2	21	9180
8	3	1	2	30	12150
1	3	1	2	38	11880
2	3	1	2	46	34830
7	3	1	2	52	135
5	3	1	2	59	15120
3	4	2	2	7	540
4	4	2	2	14	<22.5
6	4	2	2	18	<22.5
8	4	2	2	26	*
1	4	2	2	35	22.5
2	4	2	2	43	<22.5
7	4	2	2	55	<22.5
5	4	2	2	63	45
3	5	1	3	4	1980
4	5	1	3	12	1350
6	5	1	3	24	36990
8	5	1	3	29	12960
1	5	1	3	37	9450
2	5	1	3	48	27675
7	5	1	3	51	3982.5
5	5	1	3	57	8550
3	6	2	3	6	225
4	6	2	3	16	<22.5
6	6	2	3	19	<22.5
8	6	2	3	27	*
1	6	2	3	33	22.5
2	6	2	3	44	<22.5
7	6	2	3	56	<22.5
5	6	2	3	64	<22.5
3	7	1	4	3	47385
4	7	1	4	11	5940
6	7	1	4	23	33975
8	7	1	4	31	5265
1	7	1	4	40	11070
2	7	1	4	47	182790
7	7	1	4	49	7560
5	7	1	4	58	22410
3	8	2	4	8	22.5
4	8	2	4	15	<22.5
6	8	2	4	17	<22.5
8	8	2	4	28	45
1	8	2	4	36	<22.5
2	8	2	4	42	<22.5
7	8	2	4	54	<22.5
5	8	2	4	61	<22.5

## Sheet: S2 Table - Growth Performance
Block	Diet	Pen No.	Environment	Additive type	Gain D0-14 (g/bird)	FI D0-14 (g/bird)	FCR D14	Gain D0-21 (g/bird)	FI D0-21 (g/bird)	FCR D21
3	3	1	1	2	305	530	1.7377	685.667	1246.67	1.81818
3	1	2	1	1	270.467	480	1.77471	619.133	1193.33	1.92743
3	7	3	1	4	311.4	543.333	1.74481	639.4	1346.67	2.10614
3	5	4	1	3	266.924	463.184	1.73527	637.638	1162.37	1.82294
3	2	5	2	1	286.733	526.667	1.83678	766.067	1256.67	1.64041
3	6	6	2	3	298.686	457.286	1.531	662.971	1103.03	1.66377
3	4	7	2	2	313.2	480	1.53257	662.533	1096.67	1.65526
3	8	8	2	4	319.8	513.333	1.60517	689.133	1166.67	1.69295
4	1	9	1	1	311.267	460	1.47783	695.933	1023.33	1.47045
4	3	10	1	2	291.333	540	1.85355	649.333	1270	1.95585
4	7	11	1	4	334.133	476.667	1.42658	736.133	1063.33	1.44448
4	5	12	1	3	307.067	450	1.46548	655.733	1006.67	1.53518
4	2	13	2	1	301.133	493.333	1.63826	639.133	1210	1.89319
4	4	14	2	2	292.067	516.667	1.769	659.4	1309.09	1.98528
4	8	15	2	4	338.733	483.333	1.42688	719.4	1076.67	1.49662
4	6	16	2	3	336.533	500	1.48574	722.533	1146.67	1.58701
6	8	17	2	4	317.4	446.667	1.40727	719.4	1043.33	1.45028
6	4	18	2	2	295.933	443.333	1.49809	702.124	1090.38	1.55298
6	6	19	2	3	330.667	476.667	1.44153	726	1110	1.52893
6	2	20	2	1	279.067	420	1.50502	629.067	986.667	1.56846
6	3	21	1	2	282.6	456.667	1.61595	639.267	1126.67	1.76244
6	1	22	1	1	312.333	453.333	1.45144	695.667	1043.33	1.49976
6	7	23	1	4	344.733	483.333	1.40205	759.4	1126.67	1.48363
6	5	24	1	3	316.6	443.333	1.40029	755.933	993.333	1.31405
8	2	25	2	1	281.4	423.333	1.50438	615.4	956.667	1.55454
8	4	26	2	2	296.21	467.805	1.5793	648.352	1174.75	1.8119
8	6	27	2	3	343.667	496.667	1.4452	715.667	1140	1.59292
8	8	28	2	4	320.133	456.667	1.42649	716.133	1043.33	1.4569
8	5	29	1	3	274.667	426.667	1.5534	619.333	1023.33	1.65231
8	3	30	1	2	364.6	510	1.39879	802.6	1176.67	1.46607
8	7	31	1	4	304.2	533.333	1.75323	676.2	1250	1.84857
8	1	32	1	1	290.333	430	1.48106	679.667	1030	1.51545
1	6	33	2	3	340.114	512.626	1.50722	770.114	1230.91	1.59835
1	2	34	2	1	290.4	490	1.68733	643.067	1126.67	1.75202
1	4	35	2	2	310.667	496.667	1.59871	702.667	1223.33	1.74099
1	8	36	2	4	317.067	460	1.4508	686.4	1156.67	1.68512
1	5	37	1	3	341	486.667	1.42717	736.333	1126.67	1.5301
1	3	38	1	2	305.733	440	1.43916	689.733	1073.33	1.55616
1	1	39	1	1	248.867	443.333	1.78141	566.2	1146.67	2.0252
1	7	40	1	4	332.467	476.667	1.43373	706.229	1053.38	1.49155
2	2	41	2	1	300.114	497	1.65604	655.829	1180.37	1.79981
2	8	42	2	4	315.4	480	1.52188	692.733	1133.33	1.63603
2	4	43	2	2	286.267	473.333	1.65347	666.267	1280	1.92115
2	6	44	2	3	309.333	480.392	1.55299	655.762	1206.46	1.83978
2	1	45	1	1	329	480	1.45897	716.333	1103.33	1.54025
2	3	46	1	2	316.8	466.667	1.47306	686.133	1066.67	1.55461
2	7	47	1	4	324.4	462	1.42417	677.257	1099.33	1.62321
2	5	48	1	3	329.733	451.5	1.36929	713.305	993.624	1.39299
7	7	49	1	4	299.667	480	1.60178	683	1240	1.81552
7	1	50	1	1	273.533	493.333	1.80356	622.867	1300	2.08712
7	5	51	1	3	293.8	436.667	1.48627	643.133	1006.67	1.56525
7	3	52	1	2	281.229	482.759	1.71661	652.657	931.395	1.42708
7	2	53	2	1	304.533	446.667	1.46673	663.2	1060	1.59831
7	8	54	2	4	350.533	483.333	1.37885	783.2	1126.67	1.43854
7	4	55	2	2	313.8	463.333	1.47652	699.8	1053.33	1.50519
7	6	56	2	3	305.533	473.333	1.5492	686.867	1150	1.67427
5	5	57	1	3	345.8	473.333	1.36881	769.8	1126.67	1.46358
5	7	58	1	4	328.505	473.737	1.4421	709.933	1135.14	1.59893
5	3	59	1	2	313.067	446.667	1.42675	723.067	1043.33	1.44293
5	1	60	1	1	299.867	449.758	1.49986	652.724	1115.41	1.70885
5	8	61	2	4	306.867	436.667	1.42299	730.2	1023.33	1.40144
5	2	62	2	1	283.333	450	1.58824	627.333	996.667	1.58874
5	4	63	2	2	297.733	433.333	1.45544	652.4	990	1.51747
5	6	64	2	3	320.533	470	1.46631	695.867	1186.67	1.70531

## Sheet: S3 Table - Digestibility
Block	Diet	Pen No.	Environment	Additive type	Ti/TO	DM (%)	N	Cystine	Aspartic	Methionine	Threonine	Serine	Glutamic	Glycine	Alanine	Valine	Iso-Leucine	Leucine	Tyrocine	Phenylalanine	Histidine	Lysine	Arganine	Proline
3	1	2	1	1	0.439754	0.560246	0.764857	0.681662	0.762589	0.902811	0.792196	0.759756	0.866176	0.714588	0.759756	0.79977	0.775218	0.789905	0.771563	0.794407	0.777274	0.874127	0.812214	0.842593
4	1	9	1	1	0.55317	0.44683	0.699591	0.533523	0.685377	0.873071	0.715824	0.680641	0.822005	0.630414	0.697449	0.752844	0.714108	0.737937	0.700811	0.745135	0.709122	0.837176	0.768345	0.797424
6	1	22	1	1	0.53241	0.46759	0.72735	0.60276	0.721459	0.892529	0.74047	0.728806	0.840979	0.681274	0.74541	0.794403	0.770131	0.773486	0.726346	0.775604	0.743449	0.862615	0.786679	0.815284
8	1	32	1	1	0.499324	0.500676	0.730139	0.651746	0.742955	0.897588	0.772878	0.746848	0.855858	0.701802	0.757396	0.783674	0.780953	0.791003	0.749661	0.775738	0.765307	0.86589	0.804114	0.820313
1	1	39	1	1	0.529064	0.470936	0.731248	0.563862	0.709705	0.877088	0.740394	0.717875	0.830173	0.659152	0.728726	0.78166	0.736032	0.756804	0.742471	0.774662	0.738447	0.845614	0.78328	0.792518
2	1	45	1	1	0.583487	0.416513	0.66862	0.480863	0.642372	0.843944	0.665445	0.638354	0.790211	0.58978	0.668491	0.710788	0.69244	0.706328	0.666214	0.719858	0.6759	0.806589	0.733891	0.761116
7	1	50	1	1	0.478586	0.521414	0.728674	0.593211	0.713155	0.885359	0.743336	0.73686	0.85224	0.682089	0.73686	0.800269	0.759801	0.776457	0.749793	0.79483	0.76543	0.852939	0.815595	0.83111
5	1	60	1	1	0.49284	0.50716	0.733705	0.596658	0.71027	0.878212	0.740709	0.71902	0.838255	0.669022	0.724038	0.778663	0.749928	0.765313	0.741989	0.761836	0.758115	0.84811	0.785512	0.804631
3	2	5	2	1	0.519005	0.480995	0.716961	0.60395	0.699245	0.8798	0.735966	0.713488	0.827723	0.655562	0.718794	0.76184	0.73556	0.751829	0.748153	0.753399	0.73438	0.845808	0.784343	0.789717
4	2	13	2	1	0.556525	0.443475	0.72817	0.58564	0.733922	0.887897	0.756909	0.728664	0.854354	0.685672	0.745984	0.776606	0.746522	0.782476	0.72597	0.771642	0.753801	0.863684	0.809851	0.827393
6	2	20	2	1	0.469541	0.530459	0.763533	0.614134	0.732994	0.891256	0.756537	0.740795	0.849748	0.693415	0.755195	0.814257	0.783547	0.79731	0.743675	0.781649	0.768595	0.863409	0.818352	0.833122
8	2	25	2	1	0.56069	0.43931	0.692635	0.55337	0.670344	0.86947	0.707761	0.688864	0.816954	0.62596	0.711912	0.754749	0.705996	0.734244	0.64674	0.715113	0.722235	0.832556	0.765809	0.78767
1	2	34	2	1	0.517469	0.482531	0.702475	0.54295	0.67671	0.879782	0.705457	0.692219	0.826457	0.638841	0.713445	0.770018	0.722926	0.748344	0.737619	0.742867	0.7245	0.836146	0.776873	0.808134
2	2	41	2	1	0.57645	0.42355	0.663527	0.492964	0.625759	0.847582	0.661976	0.629123	0.785475	0.562359	0.664445	0.726642	0.678652	0.697876	0.662352	0.703102	0.683455	0.811098	0.740094	0.729845
7	2	53	2	1	0.456961	0.543039	0.775651	0.652376	0.750822	0.894497	0.772708	0.757835	0.861842	0.712306	0.757835	0.808981	0.778947	0.79125	0.751315	0.788157	0.784128	0.867481	0.810712	0.83162
5	2	62	2	1	0.607727	0.392273	0.689593	0.499016	0.636829	0.858814	0.671975	0.657232	0.799099	0.588898	0.657232	0.725081	0.68939	0.708499	0.630226	0.704181	0.699558	0.815113	0.74669	0.761669
3	3	1	1	2	0.46388	0.53612	0.756792	0.65983	0.751191	0.909092	0.782669	0.755341	0.863199	0.715691	0.75758	0.7975	0.768431	0.789999	0.76566	0.785189	0.756935	0.876146	0.8137	0.822153
4	3	10	1	2	0.490266	0.509734	0.742656	0.628534	0.717183	0.900729	0.761881	0.728219	0.855093	0.692574	0.750549	0.79588	0.754608	0.775292	0.744101	0.778549	0.773837	0.86921	0.815753	0.824245
6	3	21	1	2	0.514949	0.485051	0.736133	0.604548	0.718804	0.894319	0.746505	1	0.84698	0.683817	0.734442	0.8032	0.76425	0.778117	0.727578	0.785205	0.769266	0.863929	0.815172	0.824123
8	3	30	1	2	0.471342	0.528658	0.774932	0.664832	0.744417	0.917893	0.785865	0.758939	0.874349	0.730058	0.786025	0.796713	0.783537	0.809003	0.788347	0.807589	0.806565	0.880873	0.83722	0.84882
1	3	38	1	2	0.468133	0.531867	0.755642	0.586485	0.727146	0.904226	0.76108	0.732938	0.861325	0.708431	0.759337	0.799355	0.769028	0.792634	0.772107	0.78635	0.781805	0.87095	0.842754	0.833828
2	3	46	1	2	0.514581	0.485419	0.718393	0.538264	0.692454	0.884831	0.728089	0.707217	0.833824	0.663204	0.714821	0.742766	0.716303	0.747403	0.650107	0.729628	0.736057	0.846295	0.793881	0.795517
7	3	52	1	2	0.521569	0.478431	0.74015	0.628339	0.751293	0.908954	0.767712	0.754514	0.868268	0.711963	0.75721	0.81215	0.785918	0.798797	0.754635	0.797307	0.785504	0.874346	0.823337	0.832359
5	3	59	1	2	0.476939	0.523061	0.758611	0.603914	0.709412	0.894149	0.740658	0.725922	0.846112	0.680135	0.712691	0.786458	0.73333	0.761391	0.707651	0.761248	0.766743	0.852844	0.814066	0.815541
3	4	7	2	2	0.439374	0.560626	0.7811	0.68691	0.77587	0.916329	0.79997	0.779414	0.879425	0.74784	0.786175	0.820654	0.803261	0.818611	0.793303	0.81577	0.802098	0.891434	0.841472	0.858778
4	4	14	2	2	0.512052	0.487948	0.77902	0.58865	0.752474	0.910428	0.781629	0.763854	0.865416	0.716625	0.76114	0.80287	0.783001	0.802054	0.737616	0.784845	0.778928	0.87638	0.81864	0.838821
6	4	18	2	2	0.426842	0.573158	0.764056	0.646257	0.73104	0.905465	0.776805	0.746322	0.85223	0.705115	0.743406	0.795664	0.761838	0.7869	0.765014	0.778069	0.775013	0.871204	0.815144	0.838369
8	4	26	2	2	0.462577	0.537423	0.766532	0.673453	0.758614	0.905461	0.786838	0.769933	0.872016	0.737002	0.791529	0.823949	0.783405	0.804612	0.803165	0.817225	0.793592	0.883937	0.838033	0.849361
1	4	35	2	2	0.563731	0.436269	0.69693	0.57155	0.661488	0.867885	0.697888	0.686527	0.823428	0.627384	0.706411	0.769009	0.716964	0.744578	0.704845	0.733226	0.739143	0.838861	0.779315	0.785121
2	4	43	2	2	0.559891	0.440109	0.693999	0.505946	0.640174	0.867968	0.67612	0.663519	0.815458	0.615607	0.683124	0.724762	0.703345	0.729723	0.693686	0.727721	0.717583	0.828684	0.767202	0.769049
7	4	55	2	2	0.477426	0.522574	0.734068	0.595276	0.705494	0.888111	0.734836	0.739435	0.844753	0.67934	0.731467	0.793087	0.75445	0.777319	0.72119	0.778875	0.760669	0.85482	0.802718	0.804284
5	4	63	2	2	0.583383	0.416617	0.695122	0.572344	0.677352	0.881141	0.709194	0.716775	0.8279	0.644392	0.707424	0.764827	0.727687	0.758249	0.705393	0.764314	0.740495	0.846962	0.787883	0.785358
3	5	4	1	3	0.538255	0.461745	0.726319	0.576446	0.707927	0.893371	0.739352	0.728491	0.848639	0.662553	0.727874	0.770779	0.735829	0.768128	0.728491	0.752957	0.750443	0.853718	0.800604	0.806006
4	5	12	1	3	0.454074	0.545926	0.761546	0.599389	0.730256	0.90958	0.751345	0.74674	0.862946	0.703982	0.769241	0.805624	0.770386	0.80035	0.760555	0.799619	0.788379	0.873135	0.83423	0.829168
6	5	24	1	3	0.451375	0.548625	0.778289	0.627297	0.732908	0.902118	0.756133	0.74693	0.868483	0.704204	0.764708	0.813099	0.78175	0.797477	0.769936	0.804319	0.788537	0.87323	0.834354	0.832457
8	5	29	1	3	0.496345	0.503655	0.731538	0.602017	0.728278	0.891459	0.744883	0.729576	0.851751	0.699326	0.759958	0.780554	0.770395	0.792182	0.755088	0.813288	0.77528	0.865673	0.823663	0.835245
1	5	37	1	3	0.535591	0.464409	0.724396	0.529427	0.711953	0.884938	0.724147	0.724147	0.851788	0.675467	0.751068	0.801834	0.7566	0.78325	0.675467	0.764624	0.782494	0.864226	0.820858	0.817915
2	5	48	1	3	0.475926	0.524074	0.755482	0.59247	0.731299	0.896794	0.74772	0.742868	0.86706	0.698511	0.746948	0.810661	0.769879	0.789648	0.74772	0.808071	0.795616	0.872276	0.832331	0.846676
7	5	51	1	3	0.372684	0.627316	0.804112	0.714769	0.791393	0.919098	0.80224	0.80224	0.89579	0.77589	0.809414	0.851579	0.814985	0.837606	0.817452	0.834503	0.839785	0.895221	0.863089	0.874586
5	5	57	1	3	0.436487	0.563513	0.778064	0.669739	0.76784	0.906326	0.779826	0.779826	0.882458	0.731073	0.774822	0.82464	0.796488	0.814861	0.771019	0.812731	0.822924	0.884072	0.857327	0.872938
3	6	6	2	3	0.600603	0.399397	0.685683	0.50304	0.673268	0.869485	0.693235	0.674829	0.826086	0.618734	0.692537	0.741014	0.701525	0.738018	0.730046	0.739081	0.718037	0.838479	0.783546	0.7766
4	6	16	2	3	0.423272	0.576728	0.789923	0.676729	0.784231	0.915362	0.793106	0.793106	0.889019	0.764474	0.792812	0.821486	0.806037	0.824442	0.775865	0.820957	0.818418	0.894442	0.86345	0.875627
6	6	19	2	3	0.498809	0.501191	0.73963	0.5799	0.712357	0.877243	0.724934	0.724934	0.84642	0.673136	0.728913	0.780921	0.744534	0.773304	0.729936	0.777419	0.760581	0.85915	0.834361	0.824767
8	6	27	2	3	0.390828	0.609172	0.777778	0.65783	0.765716	0.900015	0.780034	0.771887	0.880683	0.746864	1	1	1	1	1	1	1	1	0.862154	0.854475
1	6	33	2	3	0.441004	0.558996	0.765201	0.650079	0.758702	0.911908	0.780178	0.775691	0.876012	0.735636	0.798122	0.796336	0.78721	0.820226	0.793636	0.809214	0.819599	0.887388	0.854648	0.845895
2	6	44	2	3	0.465737	0.534263	0.753886	0.65781	0.749432	0.891121	0.74811	0.733852	0.86977	0.730118	0.77641	0.818306	0.774571	0.797059	0.781378	0.811983	0.799782	0.87197	0.849436	0.853067
7	6	56	2	3	0.482981	0.517019	0.747113	0.591973	0.702516	0.88872	0.718267	0.727982	0.855423	0.68253	0.751607	0.798823	0.763691	0.7862	0.747412	0.783816	0.776763	0.863198	0.818136	0.819792
5	6	64	2	3	0.455149	0.544851	0.752805	0.627297	0.725557	0.902118	0.756133	0.74693	0.856527	0.694344	0.75059	0.794775	0.759366	0.785386	0.760734	0.786117	0.788537	0.867596	0.831041	0.826135
3	7	3	1	4	0.40519	0.59481	0.783255	0.685919	0.768385	0.922726	0.800808	0.775312	0.864446	0.748928	0.790126	0.825242	0.795738	0.810085	0.804619	0.81276	0.801296	0.881875	0.832924	0.843966
4	7	11	1	4	0.457234	0.542766	0.74138	0.612434	0.710233	0.901358	0.744371	0.714597	0.823062	0.679863	0.731391	0.782495	0.741738	0.760301	0.792853	0.76133	0.754805	0.855414	0.79604	0.805407
6	7	23	1	4	0.447361	0.552639	0.755057	0.606916	0.722948	0.903289	0.762337	0.738235	0.850853	0.69536	0.76343	0.813831	0.783719	0.796907	0.584983	0.796907	0.776183	0.866422	0.812529	0.852296
8	7	31	1	4	0.464709	0.535291	0.750366	0.63826	0.755677	0.917847	0.779759	0.765178	0.865217	0.730434	0.777238	0.784347	0.770344	0.799751	0.709338	0.779659	0.797551	0.875529	0.837431	0.830092
1	7	40	1	4	0.481408	0.518592	0.734216	0.630341	0.696827	0.888064	0.732738	0.711066	0.818651	0.674448	0.738458	0.786972	0.736696	0.754441	0.750882	0.765254	0.757139	0.84914	0.793188	0.789643
2	7	47	1	4	0.55974	0.44026	0.675185	0.461772	0.652211	0.863566	0.671892	0.646074	0.79723	0.626539	0.6833	0.734555	0.697948	0.711081	0.681247	0.714221	0.700762	0.820153	0.770531	0.770178
7	7	49	1	4	0.492893	0.507107	0.727252	*	0.692568	0.898982	0.724351	0.701998	0.8319	0.674562	0.74024	0.787863	0.746144	0.766216	0.723299	0.777651	0.74024	0.844406	0.807678	0.820923
5	7	58	1	4	0.469197	0.530803	0.746693	0.62664	0.732389	0.904739	0.753741	0.747559	0.854876	0.702852	0.755044	0.814242	0.777313	0.791787	0.757707	0.794983	0.781289	0.864781	0.825233	0.827881
3	8	8	2	4	0.46349	0.53651	0.745436	0.605093	0.726706	0.906191	0.748511	0.718572	0.843896	0.688191	0.740221	0.788929	0.747812	0.770837	0.770575	0.775164	0.758776	0.858342	0.805165	0.82091
4	8	15	2	4	0.431476	0.568524	0.781678	0.629681	0.759739	0.912032	0.781015	0.758087	0.856708	0.7211	0.765095	0.811967	0.789219	0.804899	0.750437	0.797768	0.781874	0.875132	0.820341	0.838058
6	8	17	2	4	0.551116	0.448884	0.689471	0.580749	0.659044	0.880982	0.696884	0.661195	0.803434	0.613732	0.675905	0.745896	0.707865	0.728639	0.684861	0.722895	0.704155	0.828902	0.761598	0.776571
8	8	28	2	4	0.387776	0.612224	0.795817	0.677991	0.791864	0.920775	0.806574	0.790055	0.872807	0.765027	0.815868	0.827687	0.8148	0.829384	0.751993	0.798494	0.810831	0.892329	0.846426	0.854155
1	8	36	2	4	0.387874	0.612126	0.785816	0.677572	0.777149	0.920672	0.798727	0.773916	0.870783	0.752552	0.80386	0.842336	0.809923	0.818963	0.813753	0.825393	0.8033	0.887397	0.843481	0.848556
2	8	42	2	4	0.409297	0.590703	0.777876	0.636223	0.741431	0.910499	0.760062	0.745222	0.860994	0.722345	0.772806	0.805784	0.79008	0.803994	0.763018	0.816135	0.800542	0.871335	0.83229	0.831983
7	8	54	2	4	0.512108	0.487892	0.712496	0.556445	0.687375	0.890872	0.712319	0.704626	0.829316	0.656245	0.712908	0.778469	0.738092	0.757735	0.711047	0.760866	0.747445	0.840043	0.784933	0.795136
5	8	61	2	4	0.473652	0.526348	0.748484	0.623487	0.740124	0.903935	0.765458	0.755034	0.850273	0.700342	0.748225	0.801866	0.775432	0.783853	0.746263	0.779155	0.77062	0.857836	0.80048	0.839528

## Sheet: S4 Table - NSP Conc.
Block	Diet	Pen No.	Environment	Additive	Ti/To	rha	fuc	ara	xyl	man	gal	gluc	GlcA	GlcA2	TOTAL (g/100g)
1	1	9	1	1	0.55317	0.0584701	0.0591205	3.60031	6.38868	0.493051	1.0923	5.54035	0	0.346726	17.579
2	1	22	1	1	0.53241	0.0306007	0.0213141	3.36659	6.22752	0.723463	1.02605	6.58077	0	0.303562	18.2799
3	1	39	1	1	0.529064	0.0348607	0.0307976	3.2459	5.72471	0.425054	1.10004	4.81678	0	0.339666	15.7178
4	1	45	1	1	0.583487	0.0280416	0.0116415	3.23473	5.44469	0.266254	1.11341	5.04271	0	0.0691611	15.2106
5	1	50	1	1	0.478586	0.0231184	0.0217058	2.54725	4.37816	0.397966	0.910999	4.6796	0	0.208993	13.1678
6	1	60	1	1	0.49284	0.0253199	0.0244045	2.90122	5.08073	0.316733	0.900253	4.77692	0	0.383945	14.4095
1	2	5	2	1	0.519005	0.0546473	0.0608062	3.42979	5.79528	0.405735	1.11064	5.19396	0	0.363262	16.4141
2	2	13	2	1	0.556525	0.0552668	0.0494984	3.33755	6.09222	0.798859	1.10354	6.56221	0	0.30444	18.3036
3	2	20	2	1	0.469541	0.0342791	0.030413	2.89096	5.21128	0.457376	0.903819	4.96443	0	0.255833	14.7484
4	2	41	2	1	0.57645	0	0.0349146	4.14692	5.01553	0.415959	1.01016	4.01362	0	0	14.6371
5	2	53	2	1	0.456961	0.0251967	0.020392	2.33642	3.85071	0.180965	0.787019	3.33662	0	0.339066	10.8764
6	2	62	2	1	0.607727	0.0300158	0.0386747	3.231	5.60031	0.524381	1.07723	5.90375	0	0.382712	16.7881
1	3	1	1	2	0.46388	0.0482748	0.0503452	3.23352	4.96918	0.331589	1.01589	4.60413	0	0.364028	14.617
2	3	10	1	2	0.490266	0.0562627	0.0654598	2.98086	4.46041	0.403422	1.17085	4.77142	0	0.344389	14.2531
3	3	38	1	2	0.468133	0.0400557	0.0257363	2.68261	4.34209	0.546438	0.959673	4.60346	0	0.265449	13.4655
4	3	46	1	2	0.514581	0.025278	0.0309665	2.77182	4.17403	0.270574	1.08134	4.37597	0	0.465065	13.195
5	3	52	1	2	0.521569	0.0091262	0.0198113	2.51679	4.10351	0.304551	0.858148	4.48173	0	0.369306	12.663
6	3	59	1	2	0.476939	0.0343339	0.0290865	2.56814	4.07523	0.219238	0.88047	4.03583	0	0.396026	12.2384
1	4	7	2	2	0.439374	0.0427727	0.0486726	2.74909	4.51585	0.36081	0.922427	4.59132	0	0.298671	13.5296
2	4	14	2	2	0.512052	0.0454048	0.0448279	3.10852	5.08828	0.595059	1.14244	5.11433	0	0.357797	15.4967
3	4	35	2	2	0.563731	0.0437866	0.0386766	3.3523	5.44324	0.567769	1.2275	4.75541	0	0.364626	15.7933
4	4	43	2	2	0.559891	0.0674665	0.0504678	3.1508	5.04571	0.619853	1.21982	5.85541	0	0.0718287	16.0813
5	4	55	2	2	0.477426	0.0198709	0.0229887	2.42605	4.03642	0.240548	0.79575	4.12869	0	0.346849	12.0172
6	4	63	2	2	0.583383	0.0123011	0.0142994	3.00934	5.10903	0.506154	0.929595	5.61467	0	0.531076	15.7265
1	5	4	1	3	0.538255	0.0595488	0.0654582	3.54205	5.55746	0.469873	1.23252	6.04089	0	0.339561	17.3074
2	5	12	1	3	0.454074	0.0388079	0.0417412	2.81886	4.73774	0.434288	0.938612	4.88438	0	0.20773	14.1022
3	5	24	1	3	0.451375	0.0296578	0.0295576	2.79911	4.31452	0.250182	0.961175	4.2383	0	0.305128	12.9276
4	5	29	1	3	0.496345	0.0356326	0.0210794	2.81647	4.83904	0.892111	0.97183	6.41269	0	0.215733	16.2046
5	5	37	1	3	0.535591	0.0390518	0.0256231	2.79296	4.63396	1.01683	1.0996	6.35574	0	0.304009	16.2678
6	5	48	1	3	0.475926	0.0203821	0.0237856	2.16702	3.38595	0.387455	0.827098	4.19039	0	0.35439	11.3565
1	6	6	2	3	0.600603	0.0591188	0.0620121	3.54909	5.85964	0.629377	1.20272	6.51453	0	0.382766	18.2593
2	6	19	2	3	0.498809	0.0512223	0.0492054	3.07712	5.19341	0.619717	1.09524	6.11397	0	0.340994	16.5409
3	6	27	2	3	0.390828	0.029682	0.0219979	2.32272	3.76304	0.155927	0.765693	2.90359	0	1.27013	11.2328
4	6	33	2	3	0.441004	0.0281986	0.031018	2.73687	4.48921	0.303943	0.861619	4.24689	0	0.207921	12.9057
5	6	44	2	3	0.465737	0.0420222	0.0324565	2.26018	3.42471	0.443535	0.909539	3.56358	0	0.0364606	10.7125
6	6	64	2	3	0.455149	0.00977644	0.0230105	2.3893	3.66516	0.313068	0.839094	3.95381	0	0.408625	11.6018
1	7	3	1	4	0.40519	0.0457703	0.0462558	2.4646	4.15553	0.332724	0.798693	3.74153	0	0.287432	11.8725
2	7	11	1	4	0.457234	0.0371173	0.0414596	2.65181	4.66759	0.309997	0.862008	4.02913	0	0.248171	12.8473
3	7	23	1	4	0.447361	0.0374663	0.0349367	2.65677	4.65345	0.569645	0.952333	4.78671	0	0.299757	13.9911
4	7	47	1	4	0.55974	0.0378518	0.0313775	2.68951	4.56782	0.511689	0.994698	5.25774	0	0.201799	14.2925
5	7	49	1	4	0.492893	0.0266471	0.0246532	2.45018	4.12687	0.292731	0.883444	3.96122	0	0.404194	12.1699
6	7	58	1	4	0.469197	0.012124	0.0184488	2.31038	4.02806	0.390733	0.812721	4.44125	0	0.361597	12.3753
1	8	8	2	4	0.46349	0.0572571	0.0542656	2.93424	5.11541	0.326415	1.04409	4.40216	0	0.327628	14.2615
2	8	15	2	4	0.431476	0.0413188	0.0384791	2.76955	4.66959	0.291685	0.999931	4.22817	0	0.284916	13.3236
3	8	28	2	4	0.387776	0.0322102	0.0277393	2.49708	4.5119	0.264606	0.867265	3.24911	0	0.258419	11.7083
4	8	36	2	4	0.387874	0.025983	0.0278138	2.46748	3.89753	0.270897	0.901943	3.56261	0	0.290641	11.4449
5	8	54	2	4	0.512108	0.0281966	0.0259245	2.91498	5.13191	0.367879	0.999775	4.95034	0	0.407245	14.8263
6	8	61	2	4	0.473652	0.0233506	0.0289238	2.70135	4.4726	0.167611	0.915832	3.93642	0	0.382864	12.6289

## Sheet: S5 Table - SCFA
Diet	Sample No.	Environment	Additive	Total SCFA	%Lactic Acid	% Butyric Acid	% Propanoic Acid	% Acetic Acid	% Valeric Acid
1	3	1	1	230.6	40.9	6.9	1.8	48.7	0.713212
1	17	1	1	144.3	15.7	13	2.3	67.2	0.893247
1	47	1	1	170.7	31.6	12.5	1.4	53.8	0.589576
1	51	1	1	177.7	16.5	17.8	1.3	62.9	0.77313
1	52	1	1	200.9	36.1	15.3	1.3	46.4	0.456413
1	59	1	1	149.7	35.4	11.4	1.4	50.8	0.64552
2	1	2	1	251.9	17	16.3	2.1	62.7	0.86782
2	10	2	1	149.3	26.3	12.8	2.3	57.4	0.531224
2	20	2	1	149.3	42.5	10	0.6	46.8	0.688654
2	21	2	1	189.2	30.8	13.8	2	52.6	0.642473
2	23	2	1	199.3	16.9	17.3	1.8	62.7	0.669821
2	49	2	1	105	30.1	12.3	1.3	56.2	0.840344
3	9	1	2	154.5	19.2	13.3	1.7	63.8	0.838012
3	34	1	2	131.1	22.7	14.6	2.3	59.3	0.625378
3	35	1	2	166.7	20.9	17.4	1.2	60.3	0
3	43	1	2	191.4	50.8	8.2	1	39.4	0.524211
3	57	1	2	165.5	29.1	13.3	1.5	54.8	0.984411
3	58	1	2	147.9	21.3	15.8	2.4	58.7	0
4	16	2	2	147	17	16.3	2.1	62.7	1.12002
4	26	2	2	209.2	26.3	12.8	2.3	57.4	0.850713
4	28	2	2	188.5	42.5	10	0.6	46.8	0
4	32	2	2	152.2	30.8	13.8	2	52.6	0
4	45	2	2	122.9	16.9	17.3	1.8	62.7	0.476563
4	46	2	2	180.6	30.1	12.3	1.3	56.2	0.596578
5	2	1	3	211.5	14.1	14	3.1	66.4	0.887086
5	13	1	3	111.2	17.2	14.9	1.8	64.2	0.890295
5	19	1	3	206.6	58.1	8.7	0.9	31.3	1.21393
5	38	1	3	141.7	21	10.7	3.2	64	0.993416
5	53	1	3	126.5	27.2	14.7	1.5	55.2	0.557245
5	54	1	3	95.4	14.1	17.7	4.2	62.7	0.74713
6	7	2	3	156.5	15.1	17.6	1.4	64.2	0.788768
6	14	2	3	143.6	30.5	13.5	2	52.3	0.769935
6	39	2	3	66.1	19.7	17.6	1.5	59.9	0.300543
6	42	2	3	156.4	23.8	18.9	1.9	52.6	0
6	44	2	3	128.8	13.4	15.4	1	69.3	1.07708
6	62	2	3	180.3	19	14.3	2.4	63.3	0.92773
7	5	1	4	161.6	33.4	12.2	2.2	51.4	1.21114
7	22	1	4	197	9.4	21.2	2.9	64.6	0.720666
7	25	1	4	204	14.9	20.7	1.6	61.4	0.780797
7	36	1	4	133.8	15.2	22.8	2.1	58	1.11045
7	48	1	4	188.7	12.6	15.6	3.4	67	0.527739
7	50	1	4	161.6	12.7	14.1	3	68.9	0
8	4	2	4	141.9	15.4	13.4	4	63.5	0
8	15	2	4	161.1	16.4	19.2	2.1	60.7	0.803271
8	18	2	4	127.4	26.9	14.1	1.4	56.5	0.716357
8	27	2	4	139.7	17.5	16.4	2.4	61.2	1.01475
8	40	2	4	148.6	23.1	13.1	2.2	60.4	0.985654
8	61	2	4	149.7	23.3	14.6	1.4	60.1	0.682194

## Sheet: S6 Table - %G+C 
Block	Diet	Sample No.	Environment	Additive	G+C %20	G+C %21	G+C %22	G+C %23	G+C %24	G+C %25	G+C %26	G+C %27	G+C %28	G+C %29	G+C %30	G+C %31	G+C %32	G+C %33	G+C %34	G+C %35	G+C %36	G+C %37	G+C %38	G+C %39	G+C %40	G+C %41	G+C %42	G+C %43	G+C %44	G+C %45	G+C %46	G+C %47	G+C %48	G+C %49	G+C %50	G+C %51	G+C %52	G+C %53	G+C %54	G+C %55	G+C %56	G+C %57	G+C %58	G+C %59	G+C %60	G+C %61	G+C %62	G+C %63	G+C %64
1	1	3	1	1	-0.00844298	0.0266437	0.0615811	0.0817178	0.0992527	0.156974	0.237097	0.329682	0.484205	0.692632	0.875849	1.03057	1.16193	1.22349	1.23284	1.28724	1.38909	1.50813	1.70508	1.98903	2.28425	2.59377	2.97854	3.38829	3.77211	4.17886	4.54771	4.7307	4.7486	4.67094	4.48585	4.19606	3.87625	3.50831	3.11865	2.79534	2.54679	2.3358	2.20368	2.15212	2.116	2.08793	2.12844	2.19842	2.16961
2	1	17	1	1	0.0149205	0.17294	0.328287	0.474999	0.634959	0.793219	0.944713	1.09534	1.22304	1.3107	1.36405	1.38944	1.38747	1.38145	1.39693	1.43497	1.49755	1.6034	1.75585	1.94752	2.16918	2.42827	2.72031	3.01338	3.2803	3.51085	3.69353	3.80971	3.86178	3.85102	3.76962	3.62768	3.44137	3.22326	2.99274	2.77632	2.57871	2.4063	2.2882	2.22869	2.20723	2.21654	2.24981	2.25033	2.15469
3	1	47	1	1	0.0469229	0.243642	0.439682	0.594758	0.700777	0.728793	0.715027	0.710355	0.75329	0.827766	0.855916	0.926978	0.932249	0.778279	0.625563	0.476269	0.45055	0.541737	0.833715	1.23199	1.66263	2.18842	2.80003	3.42753	4.16509	4.90748	5.40985	5.60985	5.63168	5.40698	4.92422	4.3353	3.83284	3.35077	2.82587	2.36664	2.03175	1.78392	1.63097	1.62214	1.74665	1.93371	2.27578	2.65628	2.75885
4	1	51	1	1		-0.0118767	0.00608789	0.0211936	0.0685744	0.12518	0.198735	0.292573	0.408853	0.54471	0.653064	0.741389	0.793913	0.829388	0.884427	0.977557	1.13635	1.35378	1.63989	1.99313	2.40163	2.84331	3.25226	3.5884	3.84415	4.0057	4.07628	4.06268	4.00356	3.93643	3.84191	3.74266	3.6186	3.48363	3.33937	3.19639	3.07397	2.97118	2.90971	2.88462	2.90048	2.9418	2.9478	2.85249	2.57147
5	1	52	1	1	*	*	*	*	*	*	*	*	*	*	*	*	*	*	*	*	*	*	*	*	*	*	*	*	*	*	*	*	*	*	*	*	*	*	*	*	*	*	*	*	*	*	*	*	*
6	1	59	1	1	0.134314	0.274974	0.394295	0.511972	0.577847	0.62957	0.745591	0.805692	0.909825	1.02906	1.11585	1.20771	1.19964	1.17936	1.14768	1.10704	1.17892	1.25476	1.48031	1.71906	2.02143	2.4254	2.78586	3.28119	3.78725	4.34242	4.95156	5.36527	5.55546	5.51948	5.18706	4.7986	4.27455	3.72168	3.23591	2.7178	2.34142	2.00142	1.72789	1.5857	1.48256	1.43064	1.45753	1.42544	1.39008
1	2	1	2	1	0.0632621	0.364466	0.713651	1.07925	1.46785	1.85031	2.18683	2.39242	2.44213	2.31932	2.06583	1.711	1.42095	1.06612	0.874177	0.724763	0.599659	0.626312	0.761075	0.9328	1.23427	1.64132	2.07393	2.57912	3.01035	3.41857	3.82675	4.17519	4.3205	4.36925	4.30299	4.07582	3.78658	3.46426	3.08365	2.78562	2.48555	2.14848	1.84859	1.75747	1.77794	1.84508	1.90701	2.15185	2.04369
2	2	10	2	1	-0.0298273	0.104995	0.161178	0.214542	0.280624	0.400366	0.525213	0.752531	1.14681	1.58758	1.98608	2.2802	2.32649	2.12871	1.84073	1.61067	1.40173	1.26826	1.27911	1.38593	1.56054	1.82507	2.23691	2.68395	3.10978	3.56445	4.02297	4.36391	4.5526	4.65745	4.59545	4.39693	4.20988	3.92239	3.5277	3.10844	2.64866	2.17003	1.88272	1.69741	1.55069	1.50241	1.59858	1.72333	1.84875
3	2	20	2	1	0.133272	0.182327	0.234817	0.263953	0.295254	0.30218	0.314024	0.367307	0.409521	0.529004	0.711983	0.902901	1.04471	1.14371	1.18453	1.20341	1.25839	1.39074	1.62343	1.97823	2.45312	3.00346	3.66225	4.25098	4.62307	4.78942	4.7899	4.6657	4.51338	4.36629	4.15677	3.90626	3.66434	3.38725	3.05094	2.68209	2.35941	2.06966	1.82792	1.70668	1.71006	1.80076	1.91309	2.05435	2.13152
4	2	21	2	1	0.0856528	0.187884	0.295948	0.439431	0.57656	0.678319	0.758996	0.814081	0.825977	0.800237	0.786554	0.802402	0.820505	0.816424	0.827363	0.884846	0.987116	1.12037	1.30635	1.53428	1.77448	2.02857	2.34551	2.73259	3.14179	3.53754	3.91233	4.22599	4.4128	4.46305	4.43644	4.35523	4.1967	3.97104	3.71096	3.43195	3.13646	2.87267	2.67691	2.55813	2.49555	2.50522	2.55365	2.52964	2.31431
5	2	23	2	1	-0.00504587	0.172267	0.349289	0.516403	0.66368	0.801388	0.903372	0.968719	1.03426	1.11546	1.18986	1.2389	1.24982	1.18816	1.07693	0.975505	0.898451	0.867525	0.936176	1.11662	1.36087	1.66341	2.01647	2.40037	2.80135	3.22041	3.61861	3.96284	4.20999	4.32133	4.29652	4.16008	3.92246	3.58679	3.2262	2.90916	2.64133	2.43828	2.33764	2.32657	2.35792	2.46022	2.67031	2.89898	3.01586
6	2	49	2	1	0.0266776	0.100724	0.167486	0.185874	0.21345	0.254098	0.312451	0.388249	0.479565	0.577199	0.663834	0.728027	0.766188	0.791547	0.823952	0.882048	0.986301	1.13241	1.3335	1.58419	1.88442	2.22902	2.61613	3.04527	3.48674	3.89325	4.22733	4.46176	4.57404	4.56846	4.46701	4.30191	4.07114	3.76909	3.38745	2.96378	2.5564	2.22469	2.01629	1.96026	2.07224	2.34403	2.70564	3.05833	3.21491
1	3	9	1	2	*	0.238767	0.383124	0.514085	0.669962	0.804042	0.903786	0.978133	1.02793	1.06361	1.11702	1.22747	1.35212	1.41504	1.43671	1.45	1.47171	1.51597	1.60132	1.71369	1.86777	2.07427	2.31646	2.6065	2.90686	3.23866	3.55377	3.80095	3.98807	4.11439	4.1069	4.02724	3.83231	3.50659	3.15346	2.81886	2.5546	2.33215	2.16565	2.06461	1.99469	1.97873	2.05233	2.16881	2.32409
2	3	34	1	2	*	0.00608562	0.123632	0.236782	0.326414	0.516752	0.708331	0.862788	0.997438	1.22038	1.38733	1.50534	1.65697	1.77264	1.75678	1.65497	1.52462	1.33134	1.14126	1.20616	1.27569	1.36016	1.61635	1.92746	2.1969	2.56236	3.01635	3.46821	3.79934	4.17347	4.38865	4.39706	4.36108	4.28228	3.93537	3.57824	3.38043	3.02006	2.65058	2.5129	2.44706	2.39248	2.49306	2.74924	2.73921
3	3	35	1	2	*	0.0628415	0.0905404	0.225926	0.388124	0.522559	0.635654	0.803891	0.899302	0.956931	1.12085	1.33689	1.49249	1.66851	1.83003	1.84625	1.76745	1.76238	1.78059	1.826	2.00668	2.34931	2.75324	3.2245	3.88116	4.61541	5.20821	5.61553	5.7553	5.51468	5.10008	4.64888	4.13592	3.59605	3.10123	2.5927	2.0738	1.62488	1.35128	1.06585	0.864171	0.860856	0.935948	1.08776	1.31954
4	3	43	1	2	0.0626163	0.312872	0.627982	0.830381	0.978984	1.03558	0.984842	0.908771	0.843947	0.840187	0.855328	0.928389	1.07027	1.11826	1.07421	0.959115	0.850058	0.747355	0.742573	0.875456	1.07736	1.35689	1.78949	2.31938	2.91063	3.44092	3.9054	4.26811	4.44296	4.46683	4.42452	4.34754	4.22863	3.96896	3.55732	3.16692	2.85564	2.51283	2.35941	2.45469	2.51297	2.61453	2.81959	3.06049	3.01063
5	3	57	1	2	0.0060381	0.0288464	0.0543107	0.0804604	0.11053	0.151663	0.220098	0.314351	0.442262	0.600772	0.758741	0.902334	0.990748	1.0276	1.03473	1.0352	1.06527	1.14179	1.28692	1.49436	1.76033	2.09131	2.48296	2.93669	3.44078	3.9323	4.36142	4.66109	4.80516	4.81658	4.70031	4.47169	4.16748	3.8284	3.49461	3.16231	2.83227	2.52143	2.28284	2.14609	2.09113	2.10068	2.15439	2.2676	2.42003
6	3	58	1	2	-0.00705825	0.00335788	0.0207877	0.0542839	0.0875003	0.143645	0.209471	0.275074	0.36061	0.411294	0.482485	0.570168	0.592996	0.612999	0.611559	0.64159	0.716769	0.801006	0.985163	1.19481	1.48026	1.86165	2.23502	2.73767	3.24469	3.80722	4.43749	4.88972	5.32845	5.63787	5.74573	5.70213	5.42622	4.99062	4.39636	3.73288	3.07039	2.5612	2.21574	2.01863	1.96492	2.06048	2.21478	2.34086	2.3914
1	4	16	2	2	0.00656981	0.0708749	0.100418	0.101388	0.124768	0.121919	0.14803	0.225282	0.411108	0.611003	0.810251	0.974486	1.03028	1.00011	1.00507	1.02917	1.06842	1.22509	1.46238	1.72358	2.10396	2.56249	3.20068	3.93806	4.71088	5.47526	6.01039	6.35306	6.3628	6.0798	5.52725	4.94853	4.37715	3.7037	3.02101	2.5639	2.10728	1.64222	1.33598	1.19135	1.04645	0.961098	1.03791	1.20543	1.36046
2	4	26	2	2	0.0658453	0.196922	0.326536	0.453258	0.588885	0.704006	0.765183	0.796908	0.839325	0.883479	0.916842	0.974223	1.05327	1.09051	1.05722	1.01992	1.03221	1.08811	1.18124	1.35601	1.64264	2.01166	2.40108	2.80267	3.22347	3.60146	3.8703	4.0474	4.16286	4.17121	4.06363	3.89788	3.71221	3.47283	3.1767	2.90019	2.67142	2.48039	2.33976	2.30237	2.36647	2.50321	2.67538	2.85331	2.94832
3	4	28	2	2	*	0.118929	0.363756	0.633234	0.939033	1.33024	1.64076	1.74915	1.86004	1.87914	1.79493	1.78117	1.87254	1.83212	1.7238	1.68622	1.59711	1.49002	1.51635	1.66236	1.77554	2.02687	2.39424	2.72073	3.05858	3.46893	3.95768	4.29166	4.55035	4.74521	4.67952	4.47711	4.13355	3.60489	2.98796	2.43584	1.98968	1.58942	1.32607	1.31643	1.38357	1.4758	1.76114	2.07357	2.04087
4	4	32	2	2	*	0.0108117	0.0526827	0.0569844	0.0841005	0.166822	0.22159	0.201528	0.302337	0.388442	0.420743	0.523368	0.680428	0.757753	0.746233	0.767369	0.726099	0.666221	0.744556	0.885627	1.08983	1.38329	1.8436	2.33989	2.84254	3.46142	4.02434	4.46264	4.79503	5.10439	5.20631	5.15136	5.04506	4.6797	4.149	3.68074	3.23553	2.72872	2.40688	2.35189	2.38796	2.58071	2.92268	3.31074	3.4142
5	4	45	2	2	0.0554054	0.135368	0.249528	0.376719	0.422032	0.493283	0.556541	0.59777	0.671266	0.786114	0.908806	0.969473	1.0229	0.987063	0.88618	0.858327	0.843011	0.912334	1.08775	1.34016	1.72548	2.26756	2.91366	3.53406	4.22972	4.76209	4.94733	4.94993	4.81497	4.54263	4.31106	4.17445	3.89324	3.48579	3.10639	2.74227	2.33255	2.08044	1.9666	1.92678	1.97602	2.22827	2.48109	2.58293	2.61175
6	4	46	2	2	0.00554669	0.17636	0.300776	0.405713	0.489312	0.520393	0.579125	0.697174	0.889998	1.03264	1.14183	1.18033	1.04723	0.892636	0.819509	0.727768	0.596672	0.58664	0.719794	0.887297	1.28546	1.69374	2.09842	2.5244	2.93115	3.28399	3.59931	3.8804	4.05974	4.08017	3.97237	3.79956	3.64216	3.51463	3.31163	2.91555	2.38074	1.87022	1.50974	1.33737	1.37251	1.72355	2.38899	3.31093	4.41962
1	5	2	1	3	*	0.182206	0.323694	0.460865	0.550919	0.546305	0.556392	0.601612	0.581044	0.619079	0.720949	0.735286	0.708591	0.68585	0.642677	0.581254	0.609855	0.743192	0.875467	1.09874	1.44424	1.81497	2.21266	2.66267	3.1378	3.56591	3.93926	4.39295	4.79553	5.10592	5.40426	5.51571	5.36269	5.03064	4.55807	3.99427	3.55558	3.22403	2.84643	2.57454	2.41483	2.2459	2.12436	2.01793	1.8015
2	5	13	1	3	-0.0241896	0.144399	0.312195	0.473434	0.626781	0.767849	0.904782	1.0478	1.19178	1.31811	1.41321	1.46658	1.48245	1.4763	1.48232	1.50243	1.53077	1.56095	1.60906	1.68433	1.79519	1.95439	2.16541	2.42416	2.71554	3.03785	3.35649	3.65072	3.89786	4.06879	4.11765	4.03977	3.85635	3.60928	3.33698	3.07199	2.84591	2.68498	2.588	2.53887	2.52134	2.51844	2.49937	2.41602	2.20362
3	5	19	1	3	*	*	*	*	*	*	*	*	*	*	*	*	*	*	*	*	*	*	*	*	*	*	*	*	*	*	*	*	*	*	*	*	*	*	*	*	*	*	*	*	*	*	*	*	*
4	5	38	1	3	0.0184792	0.101702	0.18229	0.249719	0.297585	0.301464	0.29475	0.311307	0.342653	0.407039	0.535084	0.703817	0.862616	0.987401	1.06451	1.09875	1.13224	1.21807	1.37001	1.58849	1.922	2.41026	2.99768	3.56268	4.03094	4.34984	4.49571	4.50664	4.44254	4.33293	4.19141	3.98672	3.70522	3.39099	3.07572	2.76665	2.50417	2.32493	2.20384	2.13198	2.1289	2.20819	2.35346	2.5254	2.65906
5	5	53	1	3	0.0598314	0.318501	0.559931	0.673836	0.743329	0.778558	0.796885	0.823174	0.881011	0.948127	0.991963	0.981312	0.914662	0.811168	0.695904	0.618059	0.603866	0.660368	0.791345	0.998646	1.28556	1.65022	2.09801	2.61757	3.2087	3.81891	4.36355	4.79536	5.0999	5.26076	5.25719	5.09075	4.76395	4.31475	3.82591	3.36526	2.97463	2.65319	2.42017	2.29308	2.26618	2.30073	2.32568	2.26638	2.03397
6	5	54	1	3	0.0419982	0.163785	0.277486	0.328139	0.345352	0.356213	0.367201	0.406388	0.460288	0.530106	0.597444	0.646307	0.675347	0.692524	0.716166	0.766936	0.870673	1.03248	1.23767	1.48514	1.79031	2.15553	2.57129	3.03109	3.53521	4.05605	4.54296	4.93925	5.20944	5.31213	5.27355	5.06292	4.74736	4.3326	3.88343	3.43748	3.05214	2.7526	2.53591	2.42726	2.38907	2.37763	2.32421	2.14123	1.80725
1	6	7	2	3	0.0632621	0.364466	0.713651	1.07925	1.46785	1.85031	2.18683	2.39242	2.44213	2.31932	2.06583	1.711	1.42095	1.06612	0.874177	0.724763	0.599659	0.626312	0.761075	0.9328	1.23427	1.64132	2.07393	2.57912	3.01035	3.41857	3.82675	4.17519	4.3205	4.36925	4.30299	4.07582	3.78658	3.46426	3.08365	2.78562	2.48555	2.14848	1.84859	1.75747	1.77794	1.84508	1.90701	2.15185	2.04369
2	6	14	2	3	0.322871	0.463348	0.611555	0.73249	0.773319	0.764965	0.739862	0.642539	0.627037	0.680723	0.719157	0.759541	0.737991	0.62369	0.508204	0.437559	0.421491	0.468507	0.653032	0.935696	1.33912	1.83968	2.36517	2.92913	3.54285	4.14447	4.54673	4.93046	5.05467	4.88217	4.68637	4.36658	4.04035	3.79917	3.43242	3.0221	2.61046	2.32014	2.06912	1.96091	2.01658	2.18062	2.38763	2.522	2.84092
3	6	39	2	3		-0.0139254	0.0622862	0.169278	0.255209	0.420616	0.578901	0.705369	0.864926	1.12832	1.40159	1.646	1.94039	2.08345	1.97797	1.77703	1.5173	1.26029	1.07322	1.07971	1.2069	1.38656	1.79316	2.39472	3.05882	3.7324	4.30411	4.46768	4.38349	4.22724	3.97656	3.64501	3.32628	2.98141	2.55124	2.1687	1.96907	1.80063	1.62555	1.64009	1.88595	2.21964	2.77029	3.51956	3.93419
4	6	42	2	3	0.592708	0.700395	0.818254	0.91414	0.913397	0.934478	0.987332	1.06075	1.18992	1.37036	1.45528	1.56193	1.65	1.66926	1.73076	1.7699	1.8062	1.89755	2.03383	2.17309	2.39223	2.66952	2.95751	3.30682	3.70685	4.10539	4.46977	4.81219	5.04438	5.05261	4.87816	4.55428	4.10971	3.64525	3.17279	2.71029	2.31269	1.9708	1.6942	1.45407	1.24641	1.01929	0.7815	0.557026	0.283186
5	6	44	2	3	*	*	*	*	*	*	*	*	*	*	*	*	*	*	*	*	*	*	*	*	*	*	*	*	*	*	*	*	*	*	*	*	*	*	*	*	*	*	*	*	*	*	*	*	*
6	6	62	2	3	0.01497	0.0802483	0.142218	0.205999	0.295485	0.36784	0.421684	0.505598	0.609002	0.71478	0.851846	1.01139	1.12745	1.1994	1.25306	1.27353	1.29358	1.37295	1.50551	1.67452	1.9328	2.30417	2.74697	3.25257	3.82785	4.40606	4.88788	5.19906	5.30609	5.21231	4.99515	4.71186	4.35413	3.96463	3.59781	3.21706	2.81675	2.48691	2.24024	2.00892	1.82903	1.73704	1.66426	1.55539	1.40756
1	7	5	1	4	*	*	*	*	*	*	*	*	*	*	*	*	*	*	*	*	*	*	*	*	*	*	*	*	*	*	*	*	*	*	*	*	*	*	*	*	*	*	*	*	*	*	*	*	*
2	7	22	1	4	-0.00584678	0.0108561	0.0820863	0.145038	0.168187	0.207135	0.344112	0.422747	0.467516	0.542634	0.705279	0.87056	0.954143	1.01346	1.07641	1.13224	1.20034	1.32017	1.59459	1.94013	2.26224	2.70025	3.25303	3.78632	4.20494	4.59998	4.92749	5.13124	5.08562	5.02507	4.84964	4.54879	4.15064	3.81764	3.49044	3.10987	2.72652	2.46619	2.27868	2.0472	1.83961	1.77538	1.73085	1.62709	1.43314
3	7	25	1	4	-0.00422528	0.106589	0.217665	0.335512	0.461642	0.571101	0.64024	0.684307	0.74742	0.835759	0.920948	1.00175	1.08872	1.13961	1.11285	1.04547	1.02542	1.08449	1.21114	1.41089	1.72252	2.12775	2.56063	2.98331	3.4029	3.79158	4.09687	4.30107	4.41963	4.45123	4.37646	4.21228	3.99252	3.73132	3.43385	3.14641	2.91267	2.71455	2.53227	2.40089	2.37423	2.43598	2.51385	2.54893	2.45973
4	7	36	1	4		-0.030225	-0.0116711	0.0212501	0.0454791	0.1031	0.162819	0.250732	0.361703	0.579417	0.82084	1.10852	1.37322	1.5261	1.60192	1.60337	1.66357	1.72211	1.78963	1.96145	2.18006	2.46726	2.83167	3.21542	3.57405	3.86416	4.1196	4.33025	4.53239	4.7314	4.88355	5.01134	4.96496	4.71659	4.28438	3.77107	3.25842	2.78695	2.41397	2.18134	2.04146	1.96204	1.8469	1.64838	1.18958
5	7	48	1	4	0.0237943	0.0883681	0.188744	0.295694	0.410841	0.464404	0.494669	0.528008	0.57204	0.642404	0.738589	0.805233	0.895399	0.948042	0.982514	1.00712	1.04248	1.15187	1.33598	1.64168	2.01836	2.46352	3.04804	3.62245	4.12649	4.76779	5.30668	5.65179	5.88758	5.91592	5.70666	5.41949	4.91937	4.33746	3.77305	3.25916	2.72677	2.26094	1.90236	1.64343	1.49749	1.37158	1.27064	1.18437	0.989109
6	7	50	1	4	0.0204557	0.179817	0.329518	0.415254	0.515918	0.640347	0.791055	0.933554	1.06884	1.18373	1.26572	1.31258	1.31649	1.30873	1.28953	1.27297	1.29034	1.35673	1.49426	1.69021	1.95514	2.28332	2.66823	3.08854	3.50451	3.87735	4.18526	4.38679	4.49298	4.49533	4.39678	4.21387	3.92881	3.60673	3.26886	2.96592	2.68497	2.41383	2.17603	1.96744	1.82696	1.77385	1.81001	1.90464	1.94373
1	8	4	2	4	0.264597	0.406133	0.548344	0.687902	0.80297	0.878576	0.933942	0.97893	1.03233	1.11641	1.24428	1.37905	1.49479	1.56331	1.58497	1.60049	1.64159	1.70472	1.80417	1.96905	2.20413	2.5027	2.83146	3.12226	3.33394	3.48454	3.59609	3.68098	3.7484	3.78784	3.77958	3.71752	3.58426	3.38012	3.14432	2.92365	2.71965	2.54343	2.41148	2.3198	2.25276	2.20787	2.15081	2.02446	1.78539
2	8	15	2	4	*	0.051448	0.0571044	0.0789704	0.152161	0.187293	0.218798	0.300522	0.403103	0.497951	0.655597	0.863938	0.99213	1.08389	1.19046	1.23215	1.27316	1.38965	1.55659	1.74543	1.9953	2.31201	2.69369	3.09603	3.52303	3.93381	4.27919	4.5569	4.70725	4.58433	4.35395	4.14671	3.91162	3.70267	3.50829	3.27157	2.98988	2.79769	2.61883	2.46345	2.43258	2.50471	2.56963	2.53709	2.36627
3	8	18	2	4	0.079392	0.238759	0.398233	0.531234	0.593981	0.59282	0.57639	0.567219	0.562648	0.581611	0.630823	0.655062	0.629636	0.596745	0.560429	0.484312	0.414039	0.40152	0.453445	0.587848	0.864614	1.28913	1.82366	2.4385	3.09627	3.69737	4.14759	4.44688	4.59846	4.55561	4.35754	4.09695	3.77841	3.39666	3.02847	2.71981	2.46959	2.30713	2.26799	2.32324	2.46761	2.73833	3.1283	3.51919	3.8064
4	8	27	2	4	-0.0127252	-0.034765	-0.0537364	-0.0532807	-0.0497948	-0.03263	0.00328001	0.0545188	0.131761	0.242735	0.385698	0.548141	0.712547	0.847574	0.934227	0.976912	0.999257	1.02858	1.097	1.23706	1.46056	1.76314	2.15057	2.64577	3.22503	3.81764	4.35675	4.79664	5.10235	5.2498	5.23984	5.08355	4.85533	4.64814	4.4182	4.0245	3.41253	2.75409	2.2253	1.90897	1.78478	1.83749	2.04212	2.36304	2.68234
5	8	40	2	4	*	0.0239175	0.0650183	0.10838	0.214763	0.343301	0.435753	0.517372	0.597684	0.637901	0.659169	0.705442	0.775802	0.841979	0.949742	1.04954	1.11599	1.18314	1.3036	1.49702	1.84035	2.31319	2.83927	3.3796	3.92633	4.36274	4.50605	4.58212	4.62095	4.6432	4.59281	4.5096	4.4154	4.18467	3.98553	3.72012	3.23307	2.75418	2.44515	2.25465	2.09204	2.03005	2.06671	2.0494	1.95237
6	8	61	2	4	*	-0.0189825	-0.0379993	-0.04269	-0.0266082	0.0112644	0.0663744	0.168957	0.296798	0.453177	0.620033	0.777086	0.884213	0.92289	0.979966	1.04529	1.14893	1.30884	1.51331	1.81473	2.2638	2.84751	3.57538	4.39613	5.25974	6.00202	6.33145	6.2516	5.89232	5.41417	4.7585	4.13453	3.68707	3.19573	2.68974	2.28626	1.94784	1.61662	1.37968	1.26962	1.26772	1.39529	1.669	1.98113	2.17995
[truncated: 6 more columns]
